# Supplementary material for: Effect of short-term exercise with different programs on prevention of sarcopenia in postmenopausal women: A Quasi-Randomized Controlled Trial
Source: PLoS One. 2025 Sep 30;20(9):e0333171. doi: 10.1371/journal.pone.0333171 (PMC12483237; doi:10.1371/journal.pone.0333171)
Supplement: S2 File — (XLSX) [file pone.0333171.s002.xlsx]

## Sheet: NWpre
Group	Creatinine	CK	Height	Age	Weight	SMM	BFM	ALM-R	ALM-L	TLM	LLM-R	LLM-L	AC-R	AC-L	SLM	FFM	ChairStand	ArmCurl-R	ArmCurl-L	TUG	HS-R	HS-L	GS(s)	GS-(m/s)	TB(s)	KES	KFS	BMI	SMI	ULI-1	ULI-2	LLI-1	LLI-2
1	1.02	111	167	71	72.5	24.95	24.6	2.44	2.25	20.87	7.68	7.81	30.9	30.8	45.1	47.9	13	18	18	5.79	28	26.1	3.93	1.52672	5.35	136.3	43.3	25.9959	7.23583	0.427586	1.1925	2.15586	0.735172
1	0.72	66	149	65	60.5	19.84	23.4	1.94	1.86	16.96	5	5.03	30.9	30.8	35	37.1	18	21	21	5.13	25.5	24.3	3.33	1.8018	4.99	89.4	42.6	27.251	6.22945	0.421488	0.935745	1.47769	0.704132
1	0.76	95	165	71	67.6	24.66	21.8	2.36	2.28	20.41	6.94	7.07	29.7	29.6	43.2	45.8	21	22	23	5.77	25.8	24.3	3.26	1.84049	4.09	119.5	40.1	24.8301	6.85032	0.381657	1.03906	1.76775	0.593195
1	0.87	89	155	73	78	23.26	34.2	2.3	2.36	19.79	6.47	6.4	34.2	34.2	41.3	43.8	20	14	15	6.32	22.4	23.6	4.52	1.32743	7.95	93.2	37.7	32.4662	7.29657	0.302564	0.72691	1.19487	0.483333
1	0.77	71	162	63	54.7	22.68	12.9	1.94	1.9	17.78	6.5	6.59	26.8	26.6	39.4	41.8	21	21	23	5.93	29.3	27.7	3.34	1.79641	5.76	87.8	42.9	20.8429	6.451	0.627057	1.64565	1.60512	0.784278
1	0.84	66	159	65	59.2	20.75	20.4	1.82	1.77	17.05	5.84	5.88	28.9	28.6	36.4	38.8	13	13	12	5.55	21.7	20.3	3.48	1.72414	4.61	99.7	40.4	23.4168	6.05593	0.366554	0.926685	1.68412	0.682432
1	0.79	50	158	63	83.9	24.87	38.4	2.49	2.45	21.54	6.66	6.57	36.1	36.2	42.9	45.5	21	24	17	5.83	23.4	23.9	3.42	1.75439	4.6	113.8	43.4	33.6084	7.27848	0.284863	0.711132	1.47557	0.517282
1	0.75	64	164	69	69.1	24.71	23.4	2.19	2.26	20.13	6.78	6.94	31.2	31.3	42.9	45.7	16	16	19	6.22	23.2	25.2	3.86	1.5544	4.63	110	41.22	25.6916	6.75565	0.364689	0.980867	2.17077	0.596527
1	0.75	38	149	71	54.1	17.03	21.7	1.59	1.53	15.14	4.41	4.38	29.5	29.2	30.5	32.4	15	15	16	6.39	24.4	24.6	4.54	1.32159	6.04	76.1	32.3	24.3683	5.36462	0.454713	1.00951	1.40665	0.597043
1	0.9	76	157	70	58.7	20.78	19.8	1.85	1.82	17.09	5.66	5.75	28.9	28.8	36.5	38.9	12	16	17	6.5	23.1	26.9	4.24	1.41509	6	99.3	33.6	23.8144	6.1179	0.458262	1.12957	1.69165	0.572402
1	0.71	57	152	72	65.9	19.62	29.4	1.83	1.79	18.39	5.34	5.38	35.6	34.2	34.4	36.5	19	14	14	5.97	24.6	20.1	3.66	1.63934	5.54	78.8	33.2	28.5232	6.20672	0.373293	0.862456	1.19575	0.503794
1	0.78	95	157	71	63.3	21.16	22.8	1.91	1.9	18.36	5.68	5.95	30.7	30.5	38	40.5	11	16	15	8.3	23.4	22	4.69	1.27932	5.5	116.9	41.9	25.6806	6.26395	0.369668	0.911195	1.84676	0.661927
1	0.78	56	160	79	64.1	23.48	19.6	2.25	2.2	19.76	6.39	6.39	30.2	29.8	41.9	44.5	19	22	23	5.27	27.7	30.1	3.77	1.59151	5.8	124.6	38.5	25.0391	6.73047	0.469579	1.20212	1.94384	0.600624
1	0.79	77	157	68	84.2	23.85	40.5	2.52	2.58	21.6	6.13	6.14	39.2	38.8	41.1	43.7	14	14	14	7.36	25.1	25	4.47	1.34228	4.78	128.2	36.9	34.1596	7.04694	0.2981	0.734786	1.52257	0.438242
1	0.64	81	168	63	63.7	24.94	16.2	2.32	2.18	20.56	7.13	7.24	28.9	28.9	44.6	47.5	14	15	14	5.29	24.4	20.5	3.42	1.75439	4.88	73.2	33.2	22.5694	6.6858	0.383046	1.08111	1.14914	0.521193
1	0.9	263	166	74	77.7	26.74	28.3	2.6	2.47	21.5	7.45	7.65	32.4	32.1	46.3	49.4	16	16	16	8.82	25.6	21.8	5.13	1.16959	4.78	104.26	44.4	28.1971	7.31964	0.329472	0.907894	1.34183	0.571429
1	0.8	103	163	65	76.2	22.38	34.1	1.96	1.96	18.58	6.58	6.63	31.4	31.6	39.4	42.1	12	14	14	6.36	21.1	21.2	4.26	1.40845	4.81	88	39.87	28.68	6.44736	0.278215	0.73919	1.15486	0.523228
1	0.62	51	168	74	83.6	26.73	33.6	2.5	2.83	22.23	7.48	7.79	32.5	33.4	46.9	50	12	16	18	7.55	23.9	23.4	4.8	1.25	4.9	69.6	38.6	29.6202	7.29875	0.285885	0.806882	0.832536	0.461722
1	0.76	212	159	73	69.7	23.15	26.8	2.23	2.12	19.19	6.49	6.62	31.8	32	40.4	42.9	16	16	18	6.8	32.6	27.5	3.79	1.58311	5.21	100	45.2	27.5701	6.90637	0.467719	1.18244	1.43472	0.791966
1	0.77	62	159	71	61	22.48	19.5	2.12	2.09	18.88	5.76	5.79	29.9	29.8	39	41.5	18	17	17	5.83	20.1	24.1	3.93	1.52672	4.68	55.7	31.2	24.1288	6.23393	0.395082	0.998807	0.913115	0.511475
1	0.78	86.64	159.82	70	68.64	20.3	25.56	1.68	1.68	19.43	5.7	5.44	31.56	31.46	40.5	43.07	16.41	17.23	17.45	6.14	22.7	22.43	3.98	1.50754	4.9	101.26	38.38	26.8729	5.67683	0.330711	0.844716	1.47523	0.559149
1	0.73	50	153	76	62.6	21.73	22.2	2.23	2.15	18.79	5.16	5.15	32.1	31.8	37.9	40.4	14	18	18	5.42	22.3	23.5	4.42	1.35747	6.1	74	35.6	26.7419	6.27536	0.375399	0.878772	1.18211	0.56869
1	0.76	73	169	68	79.7	25.67	28.8	2.53	2.62	22.75	8.03	7.97	32.6	33.2	47.9	50.9	18	16	16	5.7	27.1	26.3	3.28	1.82927	6.85	118.5	39.3	27.9052	7.4052	0.365119	1.04282	1.6123	0.493099

## Sheet: STpre
Group	Creatinine	CK	Height	Age	Weight	SMM	BFM	ALM-R	ALM-L	TLM	LLM-R	LLM-L	AC-R	AC-L	SLM	FFM	ChairStand	ArmCurl-R	ArmCurl-L	TUG	HS-R	HS-L	GS(s)	GS-(m/s)	TB(s)	KES	KFS	BMI	SMI	ULI-1	ULI-2	LLI-1	LLI-2
2	0.766522	95.4348	153	66	69.9	21.26	29.6	1.99	1.92	17.51	5.67	5.82	32.1	32.3	37.8	40.3	19	20	20	6.34	21.5	21.3	4.74	1.26582	5.67	105.884	42.32	29.8603	6.57867	0.307582	0.720019	1.5148	0.605436
2	0.71	70	172	63	78.5	23.79	26.8	2.97	2.66	23.15	7.56	7.72	31.7	31.4	48.4	51.7	11	15	16	7.35	27.1	26.1	3.84	1.5625	5.8	94	42.32	26.5346	7.06801	0.396178	1.17205	1.19745	0.539108
2	0.73	81	161	70	81.7	23.14	35.6	2.56	2.5	21.52	6.89	6.79	36	36.1	43.3	46.1	20	21	22	6.04	29.7	30.5	3.67	1.63488	5.86	105.884	42.32	31.5188	7.22966	0.373317	0.967675	1.29601	0.517993
2	0.78	62	159	74	59.9	22.11	18.3	2.05	2.08	18.25	6.01	6.44	28.6	28.6	39.2	41.6	16	16	19	6.44	25.4	27	3.58	1.67598	4.75	80	36.2	23.6937	6.55828	0.450751	1.13954	1.33556	0.604341
2	0.62	53	169	62	64.8	26.29	16.6	2.53	2.53	21.42	7.21	7.36	29.1	28.9	45.4	48.2	18	21	21	6.16261	29.6	27.8	3.75478	1.59796	4.29	107.9	48.4	22.6883	6.87301	0.45679	1.30464	1.66512	0.746914
2	0.69	107	159	69	60.8	21.51	20.7	2.11	2.04	18.48	5.87	5.83	29.9	29.9	37.8	40.1	16	16	17	5.57	27.9	31.1	3.67	1.63488	4.29	123.9	42.32	24.0497	6.26953	0.511513	1.29316	2.36678	0.696053
2	0.75	54	158	66	60.7	20.57	22.1	1.77	1.79	16.89	5.68	5.72	29.4	29.3	36.2	38.6	14	16	18	5.58	21.6	21.7	3.78	1.5873	6.45	97.4	38.9	24.315	5.99263	0.357496	0.892453	1.60461	0.640857
2	0.84	102	156	62	62	20.77	23.3	2.05	1.92	17.92	5.54	5.55	30.6	30.4	36.5	38.7	16	19	18	6.99	29.3	25.2	3.84	1.5625	4.92	88.2	34.6	25.4767	6.18836	0.472581	1.15007	1.42258	0.558065
2	0.9	50	151	70	66.4	21.75	26	2.16	2.18	18.57	5.78	5.94	32.5	32.6	38.2	40.4	20	17	18	6.19	21.6	24.9	3.74	1.60428	5.26	102.6	40	29.1215	7.04355	0.375	0.855038	1.54518	0.60241
2	0.81	76	155	67	53.8	21.68	13.8	2.18	1.98	18.24	5.53	5.6	28.8	28.4	37.8	40	18	21	20	5.18	26.4	20.5	3.88	1.54639	5.09	90.7	49.3	22.3933	6.3642	0.490706	1.17892	1.68587	0.916357
2	0.83	147	159	68	58.3	23.26	15.7	2.2	2.05	18.78	6.05	6.14	29.2	28.8	40.1	42.6	14	18	17	5.48	25.8	24.2	3.92	1.53061	6.58	122.2	49.4	23.0608	6.50291	0.442539	1.11878	2.09605	0.847341
2	0.86	101	168	62	69.1	25.16	23.3	2.34	2.39	20.92	7.27	7.23	31.4	31.9	43.1	45.8	17	17	16	5.05	25.9	28.2	3.78	1.5873	4.32	104.8	47.6	24.4827	6.81335	0.408104	1.15183	1.51664	0.688857
2	0.6	88	165	69	68.1	24.6	22.8	2.46	2.4	20.8	6.98	7.04	30.7	30.5	42.8	45.3	19	21	21	6.7	28.1	27.2	4.37	1.373	6.2	105.884	42.32	25.0138	6.9348	0.427313	1.16336	1.55483	0.621439
2	0.66	41	150	69	64.5	19.57	27.7	1.92	1.91	17.16	4.88	4.84	32.2	32	34.6	36.8	18	19	19	6.29	22.4	22.1	3.79	1.58311	3.88	46.3	36.5	28.6667	6.02222	0.347287	0.781395	0.717829	0.565891
2	0.77	84	161	74	68.3	22.16	27.1	2.03	2.12	18.85	6.15	6.28	31.2	31.2	38.7	41.2	13	14	14	7.05	18.5	20.9	3.87	1.55039	9.11	105.884	42.32	26.3493	6.39636	0.306003	0.79319	1.55028	0.619619
2	0.78	110	155	77	71.4	20.93	32.1	2.1	2.11	18.58	5.27	5.32	33	32.8	37	39.3	14	16	17	6.13	25	19.8	3.95	1.51899	7.98	113.2	34.9	29.719	6.16025	0.392157	0.942157	1.58543	0.488796
2	0.72	46	165	63	55.7	20.09	17.8	1.62	1.65	16.43	6.16	6.16	26.5	26.5	35.6	37.9	17	15	16	5.77	17.7	18.4	3.66	1.63934	5.58	90.8	42.1	20.4591	5.72635	0.330341	0.899354	1.63016	0.755835
2	0.73	160	156	66	84	23.35	39.2	2.68	2.62	21.77	6.21	6.2	36.5	36.3	42.3	44.8	16	15	17	6.86	22.1	21.2	4.37	1.373	5.4	96.3	34.1	34.5168	7.27728	0.263095	0.640269	1.14643	0.405952
2	0.67	87	151	73	63.4	20.93	24.3	2.08	1.99	17.81	5.18	5.24	31.9	31.5	36.8	39.1	18	19	19	5.79	22	23.8	4.09	1.46699	7.18	127.6	36	27.8058	6.35498	0.375394	0.855937	2.01262	0.567823
2	1.01	88	161	67	67.4	22.67	25.6	2.22	2.07	19.2	6.26	6.25	31.5	31.2	39.4	41.8	18	20	20	5.4	30.8	28.3	3.59	1.67131	4.75	85.1	45.1	26.0021	6.48123	0.456973	1.18452	1.26261	0.669139
2	0.76	70	161	62	81.1	23.68	37	2.35	2.38	20.49	6.64	6.61	33.9	34.1	41.5	44.1	14	14	14	5.98	23.3	24.9	3.76	1.59574	3.97	118.4	42.32	31.2874	6.93646	0.34402	0.891734	1.45993	0.521825
2	0.89	116	160	66	57.7	23.52	14.7	2.12	2.3	19.25	5.97	6.14	28.4	28.6	40.5	43	18	16	17	6.39	23.1	21.9	3.88	1.54639	3.87	101.1	41.7	22.5391	6.45703	0.400347	1.02489	1.75217	0.722704
2	0.64	143	168	70	60.6	22.93	18	2.15	2.06	19.1	6.51	6.43	27.9	27.8	40.1	42.6	14	18	20	7.32	22.5	21.6	4.58	1.31004	3.67	105.884	42.32	21.4711	6.07639	0.371287	1.04792	1.74726	0.69835
2	0.88	80	167	64	98.1	31.03	41.8	3.22	3.23	25.72	8.86	8.88	38.6	38.4	53	56.3	16	20	20	5.85	34.3	33.8	3.41	1.75953	4.73	131.3	42.32	35.1752	8.67367	0.390418	1.08884	1.33843	0.431397

## Sheet: CGpre
Group	Creatinine	CK	Height	Age	Weight	SMM	BFM	ALM-R	ALM-L	TLM	LLM-R	LLM-L	AC-R	AC-L	SLM	FFM	ChairStand	ArmCurl-R	ArmCurl-L	TUG	HS-R	HS-L	GS(s)	GS-(m/s)	TB(s)	KES	KFS	BMI	SMI	ULI-1	ULI-2	LLI-1	LLI-2
3	0.82	55	175	63	60.9	25.6	13.9	2.35	2.32	20.64	7.73	7.52	27.2	27	44.3	47	17	17	16	5.35	31.8	28.5	3.1	1.93548	6.74	140.6	52.6	19.8857	6.50449	0.522167	1.59914	2.3087	0.863711
3	0.69	69	161	72	59.5	21.49	19.2	2.03	1.99	18.15	5.8	6.07	28.4	28.4	38	40.3	15	15	15	7.61	28.9	22.9	4.56	1.31579	7.34	89.9	35.4	22.9544	6.13016	0.485714	1.25902	1.51092	0.594958
3	0.76	23	161	73	85.4	23.34	39.4	2.61	2.58	21.62	5.89	6.01	34.7	35.1	41.4	44	15	12	13	7.68	25.5	25	5.35	1.1215	3.74	82.3	36.2	32.9463	6.59311	0.298595	0.773988	0.9637	0.423888
3	0.71	69	170	66	74.1	25.79	26.5	2.5	2.53	21.64	7.34	7.38	31.2	31.1	44.8	47.6	15	17	20	5.84	30.2	29.7	3.47	1.72911	4.9	85.7	45.3	25.6401	6.83391	0.407557	1.17784	1.15655	0.611336
3	0.65	80	151	73	70.1	19.35	31.5	1.96	1.84	17.26	5.31	5.3	33.5	33.5	34.5	36.6	19	19	20	7.11	18	22	4.49	1.3363	5.3722	44.9	24	30.7443	6.3199	0.313837	0.715581	0.640514	0.342368
3	0.73	77	149	70	61.6	19.13	25.6	1.82	1.83	16.61	4.8	4.76	31.8	31.4	33.8	36	19	17	16	6	22.4	19.5	3.54	1.69492	6.8	96.3894	41.3374	27.7465	5.95018	0.363636	0.807309	1.56476	0.671062
3	0.78	114	166	70	105.2	28.32	50.6	3.12	3.04	25.12	7.76	7.93	42.7	42.6	48.7	51.6	17	20	23	6.99	29.5	26.3	4.19	1.43198	7.9	123.8	41.1856	38.1768	7.92931	0.280418	0.772721	1.17681	0.391498
3	0.79	118	164	71	87.7	25.79	37.9	2.54	2.71	22.1	7.33	7.2	35.1	35.2	45	47.8	17	16	18	6.79	27.1	29.4	3.84	1.5625	5.19	71	53	32.6071	7.35425	0.335234	0.901645	0.809578	0.604333
3	0.66	49	147	71	48.5	18.86	13.1	1.69	1.72	15.55	4.81	4.64	27.2	27.2	33.4	35.4	17	18	19	6.89	22.3	22.6	4.13	1.45278	5.87	99.9	41.6	22.4444	5.95122	0.465979	1.00693	2.05979	0.857732
3	0.69	67	162	66	82	25.72	35.2	2.63	2.52	21.87	6.92	6.98	35.6	35.3	44.1	46.8	17	16	16	5.75	32.5	28.1	3.05	1.96721	3.25	152.1	35.2	31.2452	7.2588	0.396341	1.04016	1.85488	0.429268
3	0.68	85	166	67	62.7	26.29	14.6	2.58	2.51	21.36	6.62	6.64	29.6	29.3	45.2	48.1	15	18	19	6.62	24.2	21.6	3.84	1.5625	7.95	98.255	39.8729	22.7537	6.65917	0.385965	1.06356	1.56707	0.635931
3	0.76	54	158	73	64.5	22.48	22.8	2.18	2.08	18.76	6.01	6.16	30.4	30.3	39.2	41.7	15	19	23	6.16	26.4	26.6	3.51	1.7094	6.55	98.1322	40.8056	25.8372	6.58148	0.412403	1.02952	1.52143	0.632645
3	0.71	81	150	73	65	18.63	29.5	1.89	1.86	16.84	4.74	4.71	31.1	31.1	33.4	35.5	16	9	10	7.77	16.5	18	4.86	1.23457	4.51	49.4	22.8	28.8889	5.86667	0.276923	0.623077	0.76	0.350769
3	0.72	105	159	68	77.6	23.01	32.2	2.31	2.18	19.85	6.45	6.35	34.9	34.6	39.9	42.4	16	17	16	6.35	31.3	26.9	3.61	1.66205	5.83	125.8	52.2	30.695	6.83913	0.403351	1.01971	1.62113	0.67268
3	0.82	118	156	69	63.7	22.04	23	2.2	2.06	18.73	5.56	5.56	31.3	31.1	38.3	40.7	18	14	16	6.14	31.8	26.4	3.91	1.53453	4.76	131	43.7	26.1752	6.31986	0.499215	1.21489	2.05651	0.686028
3	0.95	77	158	74	84.6	24.87	36.6	2.8	2.64	22.25	6.23	6.44	36.8	36.7	43.4	46	15	18	20	8.04	21.3	20.6	4.83	1.24224	4.59	102.714	43.4946	33.8888	7.25445	0.251773	0.628526	1.21411	0.514121
3	0.69	141	168	75	78.6	25.48	31.2	2.45	2.44	21.13	7.39	7.33	31.9	31.9	44.5	47.4	17	18	16	6.26	26.2	23.1	4.02	1.49254	6.64	100.555	43.7266	27.8486	6.94799	0.333333	0.9408	1.27932	0.556318
3	0.77	125	156	72	91.7	25.59	43	2.93	2.73	22.95	6.78	6.54	40.4	40.9	44.1	46.7	18	17	16	7.23	27	25	4.21	1.42518	6.58	100.199	42.4949	37.6808	7.79915	0.294438	0.716545	1.09269	0.463412
3	0.65	49	159	67	77.2	23.09	32.1	2.33	2.42	20.38	6.01	6.05	34.6	34.4	40.5	43.1	15	15	20	6.14	23.9	20.2	3.77	1.59151	4.26	148.7	63.1	30.5368	6.64926	0.309585	0.782663	1.92617	0.817358
3	0.77	93	166	64	59.6	26.32	11.8	2.34	2.33	20.28	7.63	7.92	28	28	45.2	47.8	22	23	21	5.6	25.5	27.8	3	2	6.87	101.609	41.8303	21.6287	7.33778	0.466443	1.28533	1.70485	0.701851
3	0.8	151	159	65	58.1	22.52	16.8	2.22	2.1	19.07	6.11	6.13	30.1	30	39	41.3	16	21	23	5.09	30.9	31.4	3.42	1.75439	4.85	102.504	43.3855	22.9817	6.55037	0.540448	1.36631	1.76426	0.746738
3	0.65	120	160.625	69.01	72.7484	22.7215	29.3211	2.2113	2.5822	20.4135	5.6234	6.0207	33.3429	32.5579	40.1678	43.1194	15	16	17	5.7	20.9	19.2	3.33	1.8018	4.64	95.3	39	28.1968	6.37111	0.287292	0.741219	1.30999	0.536094
3	0.71	69	165	66	67.9	23.3	24.8	2.29	2.16	19.84	6.61	6.64	31.2	30.7	40.5	43.1	19	20	19	6	26.5	28.6	3.22	1.86335	5.16	96.2	34.4	24.9403	6.50138	0.421208	1.14674	1.41679	0.506627
3	0.74	72	159	70	65.2	21.61	24.5	2.02	1.95	17.98	5.74	5.79	30.2	30.2	38.2	40.7	15	15	16	6.8	26.9	26.1	4.31	1.39211	4.78	81.2	38.5	25.7901	6.13109	0.412577	1.04304	1.2454	0.590491

## Sheet: NWpost
Group	Creatinine	CK	Height	Age	Weight	SMM	BFM	ALM-R	ALM-L	TLM	LLM-R	LLM-L	AC-R	AC-L	SLM	FFM	ChairStand	ArmCurl-R	ArmCurl-L	TUG	HS-R	HS-L	GS(s)	GS-(m/s)	TB(s)	KES	KFS	BMI	SMI	ULI-1	ULI-2	LLI-1	LLI-2
1	1.1	140	167	71	70.2	25.65	23	2.4	2.39	20.38	7.71	7.84	30.4	30.3	44.4	47.2	18	19	20	5.77	32.6	28.3	3.62	1.65746	2.97	145.6	63.3	25.1712	7.2932	0.464387	1.29513	2.07407	0.901709
1	0.71	88	149	65	58.8	21.22	21.4	1.94	1.9	17.22	5.11	5.11	31.6	31.3	35.3	37.4	24	20	24	4.3	24.1	26.2	2.89	2.07612	3.48	105.5	51	26.4853	6.33305	0.445578	0.989228	1.79422	0.697279
1	0.79	151	165	71	66.2	24.78	20.2	2.44	2.33	20.07	6.92	7.16	29.5	29.7	43.3	46	25	24	23	5.1	27.2	25.3	3.22	1.86335	4.25	114.1	45.1	24.3159	6.92378	0.410876	1.11861	1.72356	0.681269
1	0.74	85	155	73	78.8	23.59	35.4	2.32	2.34	19.82	6.71	6.59	34.8	34.8	40.9	43.4	21	21	20	6.59	26	25.8	3.88	1.54639	5.13	83.8	39.3	32.7992	7.47555	0.329949	0.792703	1.06345	0.498731
1	0.7	163	162	63	56.7	23.13	14.3	1.97	1.95	18.04	6.51	6.58	27.4	27.3	39.9	42.4	30	26	24	4.68	35.2	32.8	3.32	1.80723	3.41	91.7	52.5	21.6049	6.48148	0.620811	1.62926	1.61728	0.925926
1	0.75	102	159	65	60	23.7	19.8	1.92	1.87	17.62	5.94	5.94	29.1	28.9	37.8	40.2	21	18	19	4.63	25.3	23	3.33	1.8018	4.85	116.7	46.4	23.7332	6.19833	0.421667	1.06602	1.945	0.773333
1	0.72	64	158	63	83.6	24.71	38.4	2.55	2.58	20.98	6.86	6.78	36.1	36.1	42.6	45.2	22	29	21	4.89	24.5	23.2	2.97	2.0202	3.43	108.3	42.5	33.4882	7.51883	0.293062	0.7316	1.29545	0.508373
1	0.94	82	164	69	67.4	24.48	22.3	2.3	2.31	19.76	7.02	7.12	31	31.1	42.4	45.1	16	16	18	6.06	26	28.3	3.89	1.54242	5.09	170	49.3	25.0595	6.9713	0.419881	1.12931	2.52226	0.731454
1	0.65	61	149	71	54.3	20.58	21	1.59	1.56	15.19	4.72	4.66	29.3	29.5	31.4	33.3	21	17	18	5.8	23.2	22.4	3.64	1.64835	4.29	92	40.8	24.4584	5.64389	0.427256	0.948551	1.69429	0.751381
1	0.82	119	157	70	58.3	22.53	16.3	2.05	1.94	17.84	6.18	6.24	28.6	28.4	39.5	42	16	17	18	6.37	23	22.5	3.72	1.6129	4.07	95.3	34.4	23.6521	6.65747	0.394511	0.972431	1.63465	0.590051
1	0.71	62	152	72	66.3	24.34	30	2.12	1.99	16.9	5.43	5.42	32.5	32.3	34.2	36.3	22	19	18	5.36	24.4	22.6	3.62	1.65746	3.14	95	48.1	28.6963	6.47507	0.368024	0.850283	1.13122	0.574661
1	0.69	104	157	71	62.6	21.75	23.2	2.06	2.06	17.58	5.7	5.94	30.5	30.3	37	39.4	19	17	17	6.01	24.2	23.3	4.23	1.41844	5.72	128.6	47.8	25.3966	6.39377	0.386581	0.952885	2.05431	0.603834
1	0.92	40	160	79	63.5	23.93	19.7	2.36	2.28	19.24	6.48	6.39	29.8	29.6	41.2	43.8	22	29	31	5.08	30.2	31.6	3.41	1.75953	5.28	136.5	48.1	24.8047	6.83984	0.497638	1.27395	2.14961	0.75748
1	0.8	59	157	68	83.3	24.02	39.1	2.5	2.56	21.36	6.31	6.32	38	37.7	41.6	44.2	18	17	18	7.19	26.3	27.2	4.11	1.45985	5.3	122.2	39.2	33.7945	7.17676	0.326531	0.804865	1.46699	0.470588
1	0.68	144	168	63	63.4	25.86	17.5	2.41	2.34	19.95	7.29	7.35	29.2	28.9	43.1	45.9	19	19	19	6.27	29.5	28.5	3.88	1.54639	5.16	93.3	39.4	22.4632	6.87004	0.402208	1.13519	1.31388	0.463722
1	1.01	208	166	74	77.6	27.04	27.8	2.6	2.54	21.7	7.57	7.66	32.3	32.2	46.8	49.8	19	17	18	7.18	29.7	28.1	4.2	1.42857	3.6	105	39.72	28.1608	7.39222	0.331186	0.912615	1.35309	0.511856
1	0.72	158	163	65	74.1	22.19	32.3	2.05	1.92	18.2	6.62	6.74	31.1	31.3	39.1	41.8	17	15	15	6.21	24	25.2	3.76	1.59574	5.01	98.6	48.5	27.8896	6.52264	0.31309	0.83185	1.33063	0.654521
1	0.68	120	168	74	85.7	28.34	32.8	2.62	2.87	22.6	8.05	8.39	32.3	32.6	49.6	52.9	19	20	19	6.85	23.1	23.2	4.12	1.45631	4.64	85.2	41.9	30.3642	7.76998	0.257876	0.72783	0.994166	0.488915
1	0.73	376	159	73	69.3	23.48	25.8	2.19	2.13	19.09	6.55	6.81	31.6	31.5	40.9	43.5	18	17	17	5.85	32.7	29.7	3.42	1.75439	5.51	110.2	51.4	27.4119	6.99339	0.471861	1.19291	1.59019	0.741703
1	0.76	67	159	71	60.4	22.5	18.8	2.19	2.06	18.61	5.91	5.93	29.6	29.3	39.1	41.6	21	21	22	5.65	23.2	22.7	4.25	1.41176	4.5234	98.1	39.9	23.8915	6.36446	0.384106	0.971058	1.45861	0.660596
1	0.65	48	159.82	70	53.3	23.24	15.1	2.23	2.2	15.54	6.35	6.42	27.5	27.2	35.9	38.2	20	22	18.7056	6.01	24.37	23.092	3.42	1.75439	5.17	110.5	45.5	20.8672	6.73389	0.457223	1.16786	2.07317	0.853659
1	0.8	69	153	76	63	21.55	23.3	2.22	2.16	18.89	5.14	5.16	32.3	32.3	37.4	39.7	17	18	18	5.93	24.2	23	3.84	1.5625	4.41	83.3	40.47	26.9127	6.27109	0.384127	0.899203	1.32222	0.642381
1	0.83	102	169	68	76.8	28.13	26.8	2.69	2.68	22.09	8.03	8.06	31.7	32.2	47	50	21	26	23	5.12	30.5	29.4	3.51	1.7094	4.25	128.8	37.8	26.8898	7.51374	0.397135	1.13426	1.67708	0.492188

## Sheet: STpost
Group	Creatinine	CK	Height	Age	Weight	SMM	BFM	ALM-R	ALM-L	TLM	LLM-R	LLM-L	AC-R	AC-L	SLM	FFM	ChairStand	ArmCurl-R	ArmCurl-L	TUG	HS-R	HS-L	GS(s)	GS-(m/s)	TB(s)	KES	KFS	BMI	SMI	ULI-1	ULI-2	LLI-1	LLI-2
2	0.65	125	153	66	68.7	25.46	28.3	2.15	2.02	18.21	5.41	5.55	32.7	32.8	37.9	40.4	20	23	22	5.1	22.3	21.2	3.79	1.58311	4.48	87.9	45.2	29.3477	6.46333	0.3246	0.759855	1.27948	0.657933
2	0.66	72	172	64	75.5	27.32	24.3	2.78	2.46	21.92	8	8.27	30.4	30.1	48	51.2	21	17	17	7.09	31.5	29.4	3.44	1.74419	4.56	116.7	42.9	25.5206	7.27082	0.417219	1.2343	1.5457	0.568212
2	0.69	91	161	71	76.1	25.12	30.1	2.45	2.41	20.86	6.86	6.74	34	33.9	43.2	46	25	22	23	4.86	29.8	27.4	3.01	1.99336	4.56	88.2	47.1	29.3584	7.12164	0.39159	1.01504	1.159	0.487516
2	0.787391	103.304	158	74	58.4	22.53	16	2.1	2.05	18.17	6.2	6.86	28.4	28.3	40	42.4	22	21	21	5.88	27.4	29.7	3.38	1.77515	5.05	90.6	41.9	23.3937	6.89393	0.508562	1.26957	1.55137	0.717466
2	0.63	82	169	63	62.9	25.67	15.9	2.44	2.39	20.84	7.18	7.2	28.7	28.5	44.3	47	19	20	23	5.41	32.3	29.8	3.56	1.68539	3.57	110.6	52.5	22.023	6.72595	0.513514	1.46665	1.75835	0.834658
2	0.74	94	159	69	59.5	22.01	18.7	2.17	2.12	18.87	5.83	5.81	29.8	29.7	38.5	40.8	18	17	16	4.65	30.6	28.7	3.52	1.70455	4.17	141.9	53.7	23.5355	6.30117	0.514286	1.30017	2.38487	0.902521
2	0.71	61	158	66	61	25.83	20.3	2.23	2.43	17.29	5.91	5.9	27.8	29.2	38.2	40.7	18	21	20	5.25	24	23.2	3.32	1.80723	2.69	111.6	42.5	24.4352	6.5975	0.393443	0.98219	1.82951	0.696721
2	0.85	177	156	62	58.8	21.77	20.2	2.31	2.33	17.54	5.61	5.63	29.8	29.7	36.3	38.6	23	25	27	4.45	28	26.2	3.23	1.85759	4.08	108.8	41.9	24.1617	6.52531	0.47619	1.15886	1.85034	0.712585
2	0.92	82	151	70	64.1	22.1	24.9	2.02	2.12	18.07	5.74	5.82	32.3	32.3	37.1	39.2	25	19	20	5.83	24.5	27.5	3.7	1.62162	7.32	99.1	42.9	28.1128	6.88566	0.429017	0.978202	1.54602	0.669267
2	0.76	96	155	67	54.4	22.01	13.7	2.2	2.04	18.41	5.75	5.74	28.7	28.4	38.4	40.7	23	21	20	5.2	29	25.2	3.68	1.63043	4.36	92.9	53.8	22.6431	6.54735	0.533088	1.28074	1.70772	0.988971
2	0.85	84	159	69	56.8	22.59	15.5	2.02	1.96	18.13	5.94	6.11	28.7	28.4	38.9	41.3	22	23	21	5.54	29.4	26.4	2.32	2.58621	4.61	116.8	45.6	22.4675	6.34073	0.517606	1.30856	2.05634	0.802817
2	0.82	80	168	62	69.7	25.47	23.4	2.31	2.35	20.73	7.37	7.28	31.4	31.9	43.5	46.3	15	16	17	5.09	26.1	27.2	3.41	1.75953	4.66455	164.9	50.5	24.6953	6.8417	0.390244	1.10142	2.36585	0.724534
2	0.67	116	165	69	68.7	25.04	22.7	2.49	2.43	20.96	7.07	7.13	30.8	30.6	43.4	46	21	21	21	5.77	36.4	34	3.43	1.74927	4.85	95.3	45.4	25.2342	7.02296	0.52984	1.44249	1.24163	0.660844
2	0.69	61	150	69	62.8	22.99	25.2	2.01	1.93	17.42	4.97	4.92	32	31.9	35.4	37.6	21	24	23	5.96	25.8	25.2	3.5	1.71429	4.77	79.9	43.7	27.9111	6.14667	0.347134	0.781051	1.27229	0.69586
2	0.83	90	161	74	67.6	22.05	26.8	2.03	2.11	18.86	6.19	6.29	31.5	31.5	38.4	40.8	22	20	22	6.16	24.5	23.2	3.48	1.72414	9.38	96.9	45.7	26.0792	6.41179	0.362426	0.939445	1.43343	0.528107
2	0.87	94	155	77	66.6	22.95	27.5	2.07	2.09	18.46	5.27	5.36	32.5	32.6	36.8	39.1	19	17	18	5.48	27.1	24	3.73	1.60858	4.64	108.6	46.8	27.7211	6.15609	0.406907	0.977594	1.63063	0.702703
2	0.8	50	165	63	54.8	22.06	15.5	2.21	2.09	17.1	5.99	6.01	26.7	26.6	36.8	39.3	19	18	19	5.54	23.2	21.2	3.81	1.5748	5.9	74.9	46.6	20.1286	5.98714	0.386861	1.05323	1.36679	0.850365
2	0.7	144	156	66	75.5	26.63	34.2	2.29	2	18.69	5.86	6.04	33.3	33.2	38.7	41.3	17	17	16	6.35	27.9	24.8	4.76	1.2605	3.18	113.3	43	31.024	6.6527	0.328477	0.799381	1.50066	0.569536
2	0.75	90	151	73	62.3	22.46	24.1	2.34	2.28	17.44	5.13	5.19	31.8	31.6	35.9	38.2	25	19	19	5.04	23.6	24.9	3.28	1.82927	5.26	137.1	46.7	27.3234	6.55234	0.399679	0.911308	2.20064	0.749599
2	1.5	144	161	68	68.9	24.14	24.6	2.39	2.3	20.24	6.58	6.58	31.9	31.7	41.7	44.3	25	23	22	5.26	26.8	25.4	3.61	1.66205	3.64	102.9	47.3	26.5808	6.88631	0.38897	1.00825	1.49347	0.686502
2	0.77	69	161	62	79.3	23.98	35	2.34	2.32	20.37	6.67	6.75	34	33.9	41.6	44.3	20	22	23	5.89	28.1	30.7	3.8	1.57895	4.77	148.1	56.2	30.593	6.97504	0.387137	1.0035	1.86759	0.456494
2	0.81	130	160	66	57.8	23.86	14.2	2.12	2.31	19.24	6.08	6.25	28.4	28.6	41.1	43.6	19	20	15	5.3	23.7	23.4	4.63	1.2959	4.35	105.8	42.6	22.5781	6.54688	0.410035	1.04969	1.83045	0.737024
2	0.6	238	168	70	60.5	23.58	16.7	2.22	2.1	19.38	6.85	6.8	28.1	28	41.2	43.8	20	22	23	5.4	26.8043	24.6	3.73	1.60858	2.43	107.7	55.3	21.4357	6.36692	0.443047	1.25046	1.78017	0.91405
2	0.84	106	167	64	99.7	30.74	43.8	3.16	3.09	25.17	8.93	8.93	38.4	38.5	52.6	55.9	21	26	22	4.68	43.5	37.7	3.28	1.82927	4.83	115.7	41.7	35.7489	8.64499	0.436309	1.21682	1.06018	0.418255

## Sheet: CGpost
Group	Creatinine	CK	Height	Age	Weight	SMM	BFM	ALM-R	ALM-L	TLM	LLM-R	LLM-L	AC-R	AC-L	SLM	FFM	ChairStand	ArmCurl-R	ArmCurl-L	TUG	HS-R	HS-L	GS(s)	GS-(m/s)	TB(s)	KES	KFS	BMI	SMI	ULI-1	ULI-2	LLI-1	LLI-2
3	0.73	96.1	175	63	72	23.43	28.55	2.29	2.24	19.73	6.45	6.5	32.37	32.32	40.88	43.44	14.7	17.74	18.14	6.12	25.13	23.92	4.02	1.49254	5.42	103.15	34.06	23.5102	5.70776	0.349028	1.0689	1.43264	0.473056
3	0.7	95	161	72	59.9	21.5	19.4	1.94	1.95	17.76	5.82	6.3	28	28.1	38.1	40.5	17	14	16	6.82	27	23.4	5.05	1.18812	9.8	95	37.6	23.1087	6.17646	0.450751	1.16839	1.58598	0.627713
3	0.92	33	161	73	83.7	23.45	39.4	2.58	2.55	21.43	6.01	6.13	34.4	34.7	41.6	44.3	14	11	14	8.11	19.4	19.8	5.04	1.19048	6.83	73.3	34	32.2904	6.66255	0.236559	0.613185	0.875747	0.406213
3	0.7	66	170	66	72.9	23.14	24.7	2.55	2.58	21.84	6.31	6.35	31	30.9	45.3	48.2	15	17.88	18.72	6.23	30.9	28.2	3.35	1.79104	4.22	108.2	35.1	25.2249	6.15571	0.423868	1.22498	1.48422	0.481481
3	0.64	88	151	73	68.6	18.57	33.4	1.85	1.75	16.77	5.1	5.1	33.6	33.5	33.1	35.2	14	19	20	7.48	21.3	22.3	4.61	1.30152	4.86	98.05	44.29	30.0864	6.05237	0.325073	0.741199	1.4293	0.645627
3	0.68	77	149	70	60.8	19.37	24.3	1.79	1.81	16.39	4.91	4.83	30.7	30.5	34.3	36.5	15	14	15	6.46	20.9	19.3	3.82	1.57068	7	99.7	38.1	27.3862	6.00874	0.34375	0.763159	1.6398	0.626645
3	0.78	114	166	70	104.3	24.18	52.7	3.1	3.01	24.93	6.9	7.15	41.6	41.4	48.6	51.6	17	21	25	6.51	29.2	25.7	4.49	1.3363	6.26	80.4	38.9	37.8502	7.31601	0.279962	0.771462	0.770853	0.372963
3	0.67	126	164	71	91.9	23.95	41.9	2.68	2.8	22.7	6.83	6.71	35.2	35.4	47.1	50	14	16	17	6.4	21.9	26.3	4.34	1.38249	7	61.4	46.6	34.1686	7.07168	0.286181	0.769711	0.668118	0.507073
3	0.62	50	147	71	47.4	19.19	11.4	1.67	1.66	15.32	5.13	4.98	26.5	26.7	34	36	16	19	20	6.27	19.3	19.1	4.03	1.48883	5.23	108.8	34.5	21.9353	6.21963	0.407173	0.87986	2.29536	0.727848
3	0.67	136	162	66	82.6	26.39	34.2	2.52	2.37	21.01	6.67	6.69	33.8	33.7	45.5	48.4	15	17	17	6.09	27	17.4	3.54	1.69492	4.07	94.4	33.9	31.4739	6.95397	0.326877	0.857855	1.14286	0.410412
3	0.73	96.1	166	67	72	23.43	28.55	2.29	2.24	19.73	6.45	6.5	32.37	32.32	40.88	43.44	14.7	17.74	18.14	6.12	25.13	23.92	4.02	1.49254	5.42	113.15	44.06	26.1286	6.34345	0.349028	0.961781	1.57153	0.611944
3	0.8	48	158	73	62.8	22.03	22.1	2.07	1.99	18.28	6	6.08	30.2	29.9	38.4	40.7	14	18	22	6.95	23.8	27.1	3.3	1.81818	6.53	109.3	48.4	25.1562	6.46531	0.431529	1.07727	1.74045	0.770701
3	0.73	96.1	150	73	72	23.43	28.55	2.29	2.24	19.73	6.45	6.5	32.37	32.32	40.88	43.44	14.7	17.74	18.14	6.12	25.13	23.92	4.02	1.49254	5.42	103.15	44.06	32	7.76889	0.349028	0.785312	1.43264	0.611944
3	0.7	110	159	68	77.8	23.51	34.5	2.35	2.25	20.13	6.49	6.52	35.2	35.1	40.7	43.3	14	17	17	6.7	32.3	25.8	3.6	1.66667	4.22	107	44.7	30.7741	6.96571	0.415167	1.04958	1.37532	0.57455
3	0.86	75	156	69	63.3	21.47	23.4	2.16	2	18.43	5.52	5.5	31.5	31.1	37.6	39.9	16	13	6	6.54	24.2	23.3	5.31	1.12994	6.32	108.2	46.7	26.0108	6.23767	0.382306	0.930381	1.70932	0.737757
3	0.73	96.1	158	74	72	23.43	28.55	2.29	2.24	19.73	6.45	6.5	32.37	32.32	40.88	43.44	14.7	17.74	18.14	6.12	25.13	23.92	4.02	1.49254	5.42	103.15	44.06	28.8415	7.00208	0.349028	0.871313	1.43264	0.611944
3	0.68	121	168	75	78.6	23.54	29.4	2.55	2.53	21.63	6.61	6.76	31.9	32.1	46.3	49.2	15	18	15	7.27	26.6	27.2	3.96	1.51515	7.74	119.9	38.5	27.8486	6.53699	0.346056	0.976708	1.52545	0.489822
3	0.83	136	156	72	89	25.96	41.7	2.89	2.72	22.77	6.9	6.62	39.2	39.5	44.6	47.3	17	20	19	6.41	25.7	22.8	4.46	1.34529	5.09	105.8	42.5	36.5713	7.86078	0.288764	0.702736	1.18876	0.477528
3	0.64	52	159	67	77.1	22.59	35	2.21	2.31	19.86	6.02	6.06	34.8	34.4	39.5	42.1	15	21	21	6.2	26.5	22	3.86	1.5544	4.63	102.8	43.5	30.4972	6.5662	0.343709	0.868932	1.33333	0.564202
3	0.78	7	166	64	58.9	24.91	13.5	2.1	2.07	18.94	6.53	6.67	27.3	27.3	42.8	45.4	22	21	23	6.52	28.2	27.7	3.13	1.91693	4.05	106.1	42.9	21.3747	6.30353	0.478778	1.31932	1.80136	0.728353
3	0.81	112	159	65	56	22.27	15.3	2.14	2.02	18.68	6.14	6.1	29.4	29.4	38.5	40.7	17	19	23	6.88	27.7	29	3.47	1.72911	5.53	102	40.5	22.151	6.48709	0.517857	1.30919	1.82143	0.723214
3	0.71	88	160.625	69.01	71.7	23.78	27.7	2.28	2.2	19.72	6.66	6.83	32.4	32.3	41.4	44	16	17	16	6.45	20.5	21.5	3.52	1.70455	4.99	92.8	38.2	27.7904	6.96505	0.299861	0.773647	1.29428	0.532775
3	0.71	83	165	66	65.5	23.7	21.8	2.28	2.21	19.89	6.55	6.62	30.3	30.1	41.1	43.7	21	20	21	6.22	25	24.6	3.08	1.94805	4.75	102.8	42.1	24.0588	6.48669	0.381679	1.03912	1.56947	0.642748
3	0.68	85	159	70	66.8	22.12	25.1	2.05	2	18.17	5.84	5.93	30.3	30.3	39.1	41.7	14	16	17	6.85	25.1	25.8	4.53	1.3245	4.35	89	36.3	26.423	6.25766	0.386228	0.976422	1.33234	0.543413
